# Supplementary material for: Sequence Characterization of Extra-Chromosomal Circular DNA Content in Multiple Blackgrass (Alopecurus myosuroides) Populations
Source: Genes (Basel). 2023 Oct 4;14(10):1905. doi: 10.3390/genes14101905 (PMC10606437; doi:10.3390/genes14101905)
Supplement: Supplementary file 1 [file genes-14-01905-s001.zip]

Archive with 1 entries (1 files):
- genes-2640922-supplementary.xlsx
